# Supplementary material for: Differential effects of 40S ribosome recycling factors on reinitiation at regulatory uORFs in GCN4 mRNA are not dictated by their roles in bulk 40S recycling
Source: Commun Biol. 2024 Sep 4;7:1083. doi: 10.1038/s42003-024-06761-x (PMC11375166; doi:10.1038/s42003-024-06761-x)
Supplement: Supplementary file 3 — Supplementary Data 1 [file 42003_2024_6761_MOESM3_ESM.xlsx]

## Sheet: fig. 3B
REPORTER VALUES		construct	strain	strain	strain	strain	strain		Statistical analysis:		strains compared:	test used:	p value:	significance:
		TGG	WT	dtma20	dtma22	dtma64	dtma20/22/64				WT vs dtma20:	Mann-Whitney test	p=0.0239	*
			73.7	62.8995	65.6844	56.5614	73.2585				WT vs dtma22:	t test with Welch's correction (unpaired two-tailed)	p=0.0284	*
			68.8	122.333	63.5351	62.7928	77.7255				WT vs dtma64	Mann-Whitney test	p=0.930	ns
			73.1	68.531	64.1369	68.0654	78.8869				WT vs dtma20/22/64	t test with Welch's correction (unpaired two-tailed)	p=0.0147	*
			56	115.142	61.1278	72.3795	72.2758
			60.6	71.3529	76.7799	68.429	50.6811
			58.3	69.8749	84.8568	22.6322	58.5981
			64.5	61.7461	77.6557	16.375	52.8006
			70.5	68.6433			66.7644
			48.5				64.7556
			59.7				71.6846
			44.6				92.7426
			56				97.611
			50.5				105.482
			56
Normality testing:
Shapiro-Wilk test - passed?			YES	NO	YES	NO	YES
REPORTER VALUES		construct	strain	strain	strain	strain	strain		Statistical analysis:		strains compared:	test used:	p value:	significance:
		TTG	WT	dtma20	dtma22	dtma64	dtma20/22/64				WT vs dtma20:	t test with Welch's correction (unpaired two-tailed)	p<0.0001	****
			72.8	164.786	155.958	90.9537	236.867				WT vs dtma22:	t test with Welch's correction (unpaired two-tailed)	p<0.0001	****
			75.3	189.305	156.387	79.8091	253.89				WT vs dtma64	t test with Welch's correction (unpaired two-tailed)	p=0.0087	**
			76.5	192.857	181.148	76.1506	274.078				WT vs dtma20/22/64	t test with Welch's correction (unpaired two-tailed)	p<0.0001	****
			88.3	184.02	170.745	99.7146	260.458
			64.1	186.798	250.97	87.866	294.456
			73.7	148.782	269.167		185.02
			56.7	179.244	192.29		163.451
			66.3	167.831	180.807
			67.6
			53.9
			68.4
Normality testing:
Shapiro-Wilk test - passed?			YES	YES	YES	YES	YES

## Sheet: fig. 3C
REPORTER VALUES		construct	strain	strain	strain	strain		Statistical analysis:		strains compared:	test used:	p value:	significance:
		TGG	WT	dtma20/22	dtma20/64	dtma20/22/64				WT vs dtma20/22	t test with Welch's correction (unpaired two-tailed)	p=0.0599	ns
			73.7	102.55	47.3941	73.2585				WT vs dtma20/64	t test with Welch's correction (unpaired two-tailed)	p=0.8094	ns
			68.8	113.301	59.531	77.7255				WT vs dtma20/22/64	t test with Welch's correction (unpaired two-tailed)	p=0.0147	*
			73.1	92.7173	56.0705	78.8869
			56	112.382	60.3406	72.2758
			60.6	51.7255	55.9611	50.6811
			58.3	44.0099	71.6951	58.5981
			64.5	52.6514	63.017	52.8006
			70.5	68.0033		66.7644
			48.5	68.1704		64.7556
			59.7	73.7678		71.6846
			44.6			92.7426
			56			97.611
			50.5			105.482
			56
Normality testing:
Shapiro-Wilk test - passed?			YES	YES	YES	YES
REPORTER VALUES		construct	strain	strain	strain	strain		Statistical analysis:		strains compared:	test used:	p value:	significance:
		TTG	WT	dtma20/22	dtma20/64	dtma20/22/64				WT vs dtma20/22	t test with Welch's correction (unpaired two-tailed)	p=0.0120	*
			72.8	124.808	173.778	236.867				WT vs dtma20/64	t test with Welch's correction (unpaired two-tailed)	p<0.0001	****
			75.3	107.957	155.372	253.89				WT vs dtma20/22/64	t test with Welch's correction (unpaired two-tailed)	p<0.0001	****
			76.5	99.9327	189.132	274.078
			88.3	101.538	187.267	260.458
			64.1	159.649	195.377	294.456				dtma20/22 vs dtma20/64	t test with Welch's correction (unpaired two-tailed)	p=0.0358	*
			73.7	202.59		185.02				dtma20/22 vs dtma20/22/64	t test with Welch's correction (unpaired two-tailed)	p=0.0012	**
			56.7			163.451
			66.3
			67.6
			53.9
			68.4
Normality testing:
Shapiro-Wilk test - passed?			YES	YES	YES	YES

## Sheet: fig. 4B
REPORTER VALUES		construct	strain	strain	strain		Statistical analysis:		strains compared:	test used:	p value:	significance:		REPORTER VALUES		construct	strain	strain	strain		Statistical analysis:		strains compared:	test used:	p value:	significance:
		TAC	WT	dtma20/22	dtma20/22/64				WT vs dtma20/22	Mann-Whitney test	p < 0.0001	****				GCT	WT	dtma20/22	dtma20/22/64				WT vs dtma20/22	Mann-Whitney test	p=0.0043	**
			183.5	226.134	193.882				WT vs dtma20/22/64	Mann-Whitney test	p = 0.0018	**					64.5	174.392	164.169				WT vs dtma20/22/64	t test with Welch's correction (unpaired two-tailed)	p=0.0002	***
			183.3	281.357	224.67												52.8	137.325	182.658
			188.7	265.088	271.529												58.5	169.954	154.606
			91.9	294.498	226.365												97.7	139.353	250.326
			92.4	436.767	202.598												85.7	142.782	233.967
			92.7	394.333	192.304													141.004	234.778
			138	464.009	188.325									Normality testing:
			209.9		202.219									Shapiro-Wilk test - passed?			YES	NO	YES
			187.3
			217.4											REPORTER VALUES		construct	strain	strain	strain		Statistical analysis:		strains compared:	test used:	p value:	significance:
			102.5													TGG	WT	dtma20/22	dtma20/22/64				WT vs dtma20/22	t test with Welch's correction (unpaired two-tailed)	p=0.0599	ns
			94.2														73.7	102.55	73.2585				WT vs dtma20/22/64	t test with Welch's correction (unpaired two-tailed)	p=0.0147	*
			97.8														68.8	113.301	77.7255
Normality testing:																	73.1	92.7173	78.8869
Shapiro-Wilk test - passed?			NO	YES	YES												56	112.382	72.2758
																	60.6	51.7255	50.6811
REPORTER VALUES		construct	strain	strain	strain		Statistical analysis:		strains compared:	test used:	p value:	significance:					58.3	44.0099	58.5981
		CAA	WT	dtma20/22	dtma20/22/64				WT vs dtma20/22	Mann-Whitney test	p=0.0025	**					64.5	52.6514	52.8006
			50.8	68.4313	91.2971				WT vs dtma20/22/64	Mann-Whitney test	p=0.0006	***					70.5	68.0033	66.7644
			35.5	63.6534	93.401												48.5	68.1704	64.7556
			36.3	69.7413	105.706												59.7	73.7678	71.6846
			51.5	61.7091	116.747												44.6		92.7426
			47.7	68.0578	122.29												56		97.611
			52.1		140.61												50.5		105.482
			53.1		142.976												56
Normality testing:														Normality testing:
Shapiro-Wilk test - passed?			NO	YES	YES									Shapiro-Wilk test - passed?			YES	YES	YES

## Sheet: fig. 4C
REPORTER VALUES		construct	strain	strain	strain		Statistical analysis:		strains compared:	test used:	p value:	significance:		REPORTER VALUES		construct	strain	strain	strain		Statistical analysis:		strains compared:	test used:	p value:	significance:
		CTG	WT	dtma20/22	dtma20/22/64				WT vs dtma20/22	Mann-Whitney test	p=0.0015	**				GCG	WT	dtma20/22	dtma20/22/64				WT vs dtma20/22	t test with Welch's correction (unpaired two-tailed)	p<0.0001	****
			58.3	235.896	120.642				WT vs dtma20/22/64	Mann-Whitney test	p=0.0204	*					60.4	191.591	116.031				WT vs dtma20/22/64	t test with Welch's correction (unpaired two-tailed)	p<0.0001	****
			55.5	332.665	136.307												52.5	186.053	110.741
			59.2	229.011	156.177												54.3	196.68	93.9231
			72	461.689	144.513												60.6	189.645	97.246
			47.1		97.8257												48.3		83.2371
			47.2		86.4579												68.3		111.846
			46.1		106.794												44		87.5316
			99.1														54.7		112.162
			123.9														87.3
			108.7														99.1
			121.7														90
Normality testing:														Normality testing:
Shapiro-Wilk test - passed?			NO	YES	YES									Shapiro-Wilk test - passed?			YES	YES	YES
REPORTER VALUES		construct	strain	strain	strain		Statistical analysis:		strains compared:	test used:	p value:	significance:		REPORTER VALUES		construct	strain	strain	strain		Statistical analysis:		strains compared:	test used:	p value:	significance:
		CCA	WT	dtma20/22	dtma20/22/64				WT vs dtma20/22	t test with Welch's correction (unpaired two-tailed)	p<0.0001	****				ATG	WT	dtma20/22	dtma20/22/64				WT vs dtma20/22	t test with Welch's correction (unpaired two-tailed)	p<0.0001	****
			98.9	254.996	360.307				WT vs dtma20/22/64	t test with Welch's correction (unpaired two-tailed)	p=0.0002	***					82.8	197.429	191.221				WT vs dtma20/22/64	t test with Welch's correction (unpaired two-tailed)	p=0.0001	***
			85.3	227.796	372.278												83.3	147.556	208.874
			96.1	238.18	248.333												86.1	180.538	162.408
			82.8	240.135	292.298												59.1	169.944	231.625
			115.6	225.743	268.417												61.9	206.969	173.764
			98.5	230.984	264.069												51.8
			95.4
														Normality testing:
Normality testing:														Shapiro-Wilk test - passed?			YES	YES	YES
Shapiro-Wilk test - passed?			YES	YES	YES
REPORTER VALUES		construct	strain	strain	strain		Statistical analysis:		strains compared:	test used:	p value:	significance:
		CCG	WT	dtma20/22	dtma20/22/64				WT vs dtma20/22	Mann-Whitney test	p=0.0009	***
			44.5	108.339	76.4748				WT vs dtma20/22/64	Mann-Whitney test	p<0.0001	****
			42.2	79.4851	73.5265
			44.2	84.0796	82.6165
			56.4	75.0912	80.822
			40.8	39.814	115.194
			40.4	57.4917	133.967
			30.1	110.916	39.0818
			37.4	39.4559	40.1019
			26	39.3017	41.2494
			25.3	50.8611	61.7872
			43.3	45.647	52.3907
			34.6	41.1394	52.5935
			28.6	70.6462	62.9997
			53.6	70.329	66.526
			55.6	56.3568	54.4551
			29.4	59.6334	69.9168
			30.7	51.2236	76.8777
			22.3		66.8627
			35.4		73.6354
			64.5		79.041
			42.9		65.522
			100.4		80.9336
Normality testing:
Shapiro-Wilk test - passed?			NO	YES	NO

## Sheet: fig. 4D
REPORTER VALUES		construct	strain	strain	strain		Statistical analysis:		strains compared:	test used:	p value:	significance:		REPORTER VALUES		construct	strain	strain	strain		Statistical analysis:		strains compared:	test used:	p value:	significance:
		TTG	WT	dtma20/22	dtma20/22/64				WT vs dtma20/22	t test with Welch's correction (unpaired two-tailed)	p=0.0120	*				ATT	WT	dtma20/22	dtma20/22/64				WT vs dtma20/22	Mann-Whitney test	p<0.0001	****
			72.8	124.808	236.867				WT vs dtma20/22/64	t test with Welch's correction (unpaired two-tailed)	p<0.0001	****					77	205.992	181.711				WT vs dtma20/22/64	t test with Welch's correction (unpaired two-tailed)	p<0.0001	****
			75.3	107.957	253.89												107.2	271.484	180.702
			76.5	99.9327	274.078												60	218.044	185.097
			88.3	101.538	260.458												62.6	222.151	202.424
			64.1	159.649	294.456												58.4	296.747	247.307
			73.7	202.59	185.02												130.1	258.411	269.659
			56.7		163.451												145.5	495.966	143.089
			66.3														74.6	468.275	281.973
			67.6														101.1		266.511
			53.9														77.3
			68.4														102.3
Normality testing:														Normality testing:
Shapiro-Wilk test - passed?			YES	YES	YES									Shapiro-Wilk test - passed?			YES	NO	YES
REPORTER VALUES		construct	strain	strain	strain		Statistical analysis:		strains compared:	test used:	p value:	significance:		REPORTER VALUES		construct	strain	strain	strain		Statistical analysis:		strains compared:	test used:	p value:	significance:
		TAT	WT	dtma20/22	dtma20/22/64				WT vs dtma20/22	t test with Welch's correction (unpaired two-tailed)	p=0.002	**				AAT	WT	dtma20/22	dtma20/22/64				WT vs dtma20/22	t test with Welch's correction (unpaired two-tailed)	p=0.0066	**
			76.3	118.676	260.439				WT vs dtma20/22/64	t test with Welch's correction (unpaired two-tailed)	p<0.0001	****					92.3	274.752	380.766				WT vs dtma20/22/64	t test with Welch's correction (unpaired two-tailed)	p<0.0001	****
			72.5	105.267	275.485												95.1	220.812	488.241
			81.4	101.953	199.489												95.3	207.764	422.309
			92	136.323	201.976												87.1	224.856	395.775
			93.9	176.557	254.45												74	118.816	467.194
			82.5	112.308	260.196												76.6	127.655	321.148
				114.657	244.377														286.086
				164.494															405.352
Normality testing:														Normality testing:
Shapiro-Wilk test - passed?			YES	YES	YES									Shapiro-Wilk test - passed?			YES	YES	YES

## Sheet: fig. 5
FOLD CHANGES IN EXPRESSION OF TMA-HYPERDEPENDENT, TMA-AVERAGE OR TMA-NEUTRAL CONSTRUCTS BETWEEN Δtma AND WT STRAINS
uORF1	Tma-hyperdependent	Tma-hypodependent	Tma-average		uORF4	Tma-hyperdependent	Tma-hypodependent	Tma-average		Statistical analysis:		constructs compared:	test used:	p value:	significance:
Δtma20 Δtma64 / WT	1.1188	1.49002	0.535261		Δtma20 Δtma22 Δtma64 / WT	3.43	1.47	1.67			uORF1	Tma-hyperdep vs hypodep	t test (unpaired two-tailed)	p=0.0501	ns
	0.782269	0.93728	1.05393			2.4	1.23	1.55				Tma-average vs hypodep	t test (unpaired two-tailed)	p=0,0394	*
	1.0231	1.37415	1.02565			2.92	2.48	1.59				Tma-hyperdep vs average	t test (unpaired two-tailed)	p=0,9138	ns
	1.09298	1.45625	1.21918			4.56	2.83	2.73			uORF4	Tma-hyperdep vs hypodep	t test (unpaired two-tailed)	p=0,0404	*
	1.20241	1.24194	0.893858					3.13				Tma-average vs hypodep	t test (unpaired two-tailed)	p=0,3218	ns
	1.26768	1.12453	1.09913									Tma-hyperdep vs average	t test (unpaired two-tailed)	p=0,0985	ns
		1.54334	1.37101		Normality testing:
		1.20876	1.3237		Shapiro-Wilk test - passed?	YES	YES	YES
		1.24976	0.940545
			1.25721
			1.19684
			1.41221
			0.619694
			1.00909
Normality testing:
Shapiro-Wilk test - passed?	YES	YES	YES

## Sheet: fig. 6
REPORTER VALUES			construct	strain	strain		Statistical analysis:		construct:	test used:	p value:	significance:
			ATT	WT	dtma20/64				ATT	t test with Welch's correction (unpaired two-tailed)	0.585958	ns
				459.5	388.298				TTG	t test with Welch's correction (unpaired two-tailed)	0.0322301	*
				783	476.444				AAA	t test with Welch's correction (unpaired two-tailed)	0.312883	ns
				757.5	830.927				AAT	t test with Welch's correction (unpaired two-tailed)	0.395903	ns
									AAG	t test with Welch's correction (unpaired two-tailed)	0.628657	ns
			TTG	663	362.462				TAT	t test with Welch's correction (unpaired two-tailed)	0.597076	ns
				652	351.064				TGC	t test with Welch's correction (unpaired two-tailed)	0.282561	ns
				517	360.942				ATG	t test with Welch's correction (unpaired two-tailed)	0.0417046	*
									GCG	t test with Welch's correction (unpaired two-tailed)	0.0815887	ns
			AAA	511	459.726				CTG	t test with Welch's correction (unpaired two-tailed)	0.255441	ns
				933	732.523				GAA	t test with Welch's correction (unpaired two-tailed)	0.478991	ns
				781	505.699				CGC	t test with Welch's correction (unpaired two-tailed)	0.227225	ns
									GTC	t test with Welch's correction (unpaired two-tailed)	0.411152	ns
			AAT	669.5	459.726				GGG	t test with Welch's correction (unpaired two-tailed)	0.968446	ns
				667	746.96				CCG	t test with Welch's correction (unpaired two-tailed)	0.752549	ns
				624.5	427.812				CGG	t test with Welch's correction (unpaired two-tailed)	0.392284	ns
									CCC	t test with Welch's correction (unpaired two-tailed)	0.670854	ns
			AAG	514.5	551.292				TCG	t test with Welch's correction (unpaired two-tailed)	0.541594	ns
				1010	698.328				AGG	t test with Welch's correction (unpaired two-tailed)	0.952292	ns
				520.5	509.119				CCA	t test with Welch's correction (unpaired two-tailed)	0.0389488	*
									TGG	t test with Welch's correction (unpaired two-tailed)	0.739083	ns
			TAT	989	928.191				TAC	t test with Welch's correction (unpaired two-tailed)	0.300059	ns
				957	987.082				CAA	t test with Welch's correction (unpaired two-tailed)	0.785119	ns
				888	816.869				GAC	t test with Welch's correction (unpaired two-tailed)	0.91294	ns
									GAG	t test with Welch's correction (unpaired two-tailed)	0.52954	ns
			TGC	571.5	397.036				GCT	t test with Welch's correction (unpaired two-tailed)	0.89345	ns
				867	739.362				CAC	t test with Welch's correction (unpaired two-tailed)	0.605925	ns
				811.5	610.942				TTT	t test with Welch's correction (unpaired two-tailed)	0.808819	ns
									TGT	t test with Welch's correction (unpaired two-tailed)	0.288729	ns
			ATG	316	149.316
				480	161.854
				354.5	145.517
			GCG	773.5	655.015
				644	593.465
				771	488.982
			CTG	512.5	474.924
				833	698.328
				834	477.964
			GAA	549	459.347
				442	580.547
				712	447.948
			CGC	509	400.076
				525	322.948
				884	562.69
			GTC	596	681.611
				564	569.909
				1315.5	462.386
			GGG	270.5	338.906
				453	378.419
				359	372.34
			CCG	386.5	373.48
				328	459.726
				641	416.413
			CGG	310	209.726
				366	352.584
				802.5	404.635
			CCC	394	357.143
				642	444.529
				386.5	489.742
			TCG	406.5	428.951
				671	395.897
				335	362.842
			AGG	387	501.9
				643	459.726
				410	495.061
			CCA	457	310.41
				744	146.657
				715.5	383.739
			TGG	528	452.888
				788	602.584
				728.5	1292.55
			TAC	874.5	320.669
				1052	944.529
				910.5	794.073
			CAA	578.5	534.954
				800	941.489
				761	784.574
			GAC	323	489.742
				647	726.444
				619	421.353
			GAG	414	482.523
				508	507.599
				585.5	390.198
			GCT	363	613.982
				724	791.793
				912	668.693
			CAC	568	484.043
				552	705.927
				1117	697.568
			TTT	670.5	644.757
				703	410.334
				677	882.599
			TGT	807	539.514
				800	757.599
				610	578.267

## Sheet: fig. 7A
REPORTER VALUES		strain	construct	construct	construct	construct	construct	construct		Statistical analysis:		constructs compared:	test used:	p value:	significance:
		WT	uORF1	uSt-st1	uORF3	uSt-st3	uORF4	uSt-st4				uORF1 vs uSt-st1	t test with Welch's correction (unpaired two-tailed)	p=0.0003	***
			888.1	33	110.9	24.4	22.8	15.1				uORF3 vs uSt-st3	t test with Welch's correction (unpaired two-tailed)	p<0.0001	****
			1066.5	27	102.7	24.9	20.6	14.3				uORF4 vs uSt-st4	Mann-Whitney test	p=0.0022	**
			886.3	22.3	122.6	28.6	38.2	12.8
			1594.7	30.2	124.2	34.4	41.9	14.4
			1936.2	29.9	176.4	31.8	39	14.6
			1981.3	33.5	145.2	30.1	38.9	16.6
			1851.7		181.1	29.7
Normality testing:
Shapiro-Wilk test - passed?			YES	YES	YES	YES	NO	YES

## Sheet: fig. 7B
REPORTER VALUES		construct	strain	strain		REPORTER VALUES		construct	strain	strain		Statistical analysis:		construct:	strains compared:	test used:	p value:	significance:
		uORF1	WT	dtma20/64				uSt-st1	WT	dtma20/64				uORF1	WT vs dtma20/64	t test with Welch's correction (unpaired two-tailed)	p=0.6357	ns
			888.1	1200.36					33	30.2752				uSt-st1	WT vs dtma20/64	t test with Welch's correction (unpaired two-tailed)	p=0.0723	ns
			1066.5	1173.35					27	32.7094				uORF3	WT vs dtma20/64	t test with Welch's correction (unpaired two-tailed)	p=0.6601	ns
			886.3	526.773					22.3	33.8504				uSt-st3	WT vs dtma20/64	t test with Welch's correction (unpaired two-tailed)	p=0.0013	**
			1594.7	2112.96					30.2	29.2863				uORF4	WT vs dtma20/64	Mann-Whitney test	p=0.0012	**
			1936.2	1974.16					29.9	34.7649				uSt-st4	WT vs dtma20/64	t test with Welch's correction (unpaired two-tailed)	p=0.5687	ns
			1981.3	2051.47					33.5	35.6954
			1851.7	2211.34						37.7255
Normality testing:						Normality testing:
Shapiro-Wilk test - passed?			YES	YES		Shapiro-Wilk test - passed?			YES	YES
REPORTER VALUES		construct	strain	strain		REPORTER VALUES		construct	strain	strain
		uORF3	WT	dtma20/64				uSt-st3	WT	dtma20/64
			110.9	135.63					24.4	34.8393
			102.7	159.363					24.9	33.0897
			122.6	111.516					28.6	41.0243
			124.2	106.572					34.4	41.3627
			176.4	178.984					31.8	44.3232
			145.2	194.379					30.1	43.3927
			181.1	126.71					29.7
				145.573
Normality testing:						Normality testing:
Shapiro-Wilk test - passed?			YES	YES		Shapiro-Wilk test - passed?			YES	YES
REPORTER VALUES		construct	strain	strain		REPORTER VALUES		construct	strain	strain
		uORF4	WT	dtma20/64				uSt-st4	WT	dtma20/64
			22.8	54.541					15.1	13.8444
			20.6	56.3667					14.3	12.1709
			38.2	45.7932					12.8	13.7684
			41.9	80.2723					14.4	14.1487
			39	60.4792					14.6	18.9473
			38.9	59.8871					16.6	16.5789
				64.7085						17.2556
Normality testing:						Normality testing:
Shapiro-Wilk test - passed?			NO	YES		Shapiro-Wilk test - passed?			YES	YES
